# Supplementary material for: Rational Design of a Polyurethane Foam
Source: Polymers (Basel). 2022 Nov 24;14(23):5111. doi: 10.3390/polym14235111 (PMC9736621; doi:10.3390/polym14235111)
Supplement: Supplementary file 1 [file polymers-14-05111-s001.zip]

Archive with 1 entries (1 files):
- polymers-2052745-supplementary.pdf
